# Supplementary material for: A Step Forward in the Characterization of Primary Brown Trout Hepatocytic Spheroids as Experimental Models
Source: Animals (Basel). 2023 Jul 12;13(14):2277. doi: 10.3390/ani13142277 (PMC10376616; doi:10.3390/ani13142277)
Supplement: Supplementary file 1 [file animals-13-02277-s001.zip]

Archive with 1 entries (1 files):
- animals-2438499-supplementary.pdf
